# Supplementary material for: Foot and Lower Limb Clinical and Structural Changes in Overuse Injured Recreational Runners Using Floating Heel Shoes: Preliminary Results of a Randomised Control Trial
Source: Sensors (Basel). 2021 Nov 24;21(23):7814. doi: 10.3390/s21237814 (PMC8659959; doi:10.3390/s21237814)
Supplement: Supplementary file 1 [file sensors-21-07814-s001.zip]

Archive with 3 entries (3 files):
- Supplementary Table S1.pdf
- video_S1.mp4
- video_S2.mp4
